# Supplementary material for: Pattern Changes and Recurrent Remissions in Cervical Dystonia: Insights from a Long-Term Treated Case
Source: Toxins (Basel). 2026 May 25;18(6):243. doi: 10.3390/toxins18060243 (PMC13307584; doi:10.3390/toxins18060243)
Supplement: Supplementary file 1 [file toxins-18-00243-s001.zip]

Archive with 3 entries (2 files):
- toxins-4270311-supplementary/
- toxins-4270311-supplementary/CD_revised_120526.mp4
- toxins-4270311-supplementary/SupTable1_CD.pdf
